# Supplementary material for: A Cross-Cultural Study of Distress during COVID-19 Pandemic: Some Protective and Risk Factors
Source: Int J Environ Res Public Health. 2021 Jul 7;18(14):7261. doi: 10.3390/ijerph18147261 (PMC8305545; doi:10.3390/ijerph18147261)
Supplement: Supplementary file 1 [file ijerph-18-07261-s001.zip]

Archive with 1 entries (1 files):
- ijerph-1190172-supplementary.pdf
